# Supplementary material for: SlERF-RD1 acts as a developmental coordinator integrating plant canopy architecture and the ethylene-mediated ripening cascade in tomato
Source: Plant Cell Rep. 2026 May 17;45(6):162. doi: 10.1007/s00299-026-03848-z (PMC13180767; doi:10.1007/s00299-026-03848-z)
Supplement: Supplementary file 2 — Supplementary file2 (XLSX 13 KB) [file 299_2026_3848_MOESM2_ESM.xlsx]

## Sheet: Table S1
Table S1. Tbe details of the primers usd in this study
Gene Name	Solyc ID	Forward Primer (5' → 3')	Reverse Primer (5' → 3')	Product Size (bp)
SlERF-RD1	Solyc02g077790	ATAAGGATGTCTGGCGCGG	TACAGTCCGAGGGTCGAGAT	95
Solyc01g108880	Solyc01g108880	TCACAACACAATTCTCCTCTCACT	TGGCCTGTGCTCTGTTTCTT	115
SlRIN	Solyc05g012020	AGTCGTGGCAAGCTTTATGA	GGGTTCCTTCAAGTGTACCAT	97
SlPSY1	Solyc03g031860	GATGTGGTTTTGAGGCAGGC	CAACAAGCCCAAATTCCCCG	105
SlPG2A	Solyc10g080210	TGAGCAAAAATATTGAAAGCAACAA	TCCATCACCCTTAGCTCCAA	98
SlEXP1	Solyc06g051800	GGTGGTTCATGGGAAACTGC	TTCCATAACCACACGCACCG	85
SlSFT	Solyc03g063100	GACCCTGATGCTCCAAGTCC	ACTTGAACCTGTGGTAGCTGG	90
SlMC	Solyc02g089210	ACGGATCGAGAACAAAATAAGCA	ACACAATCAATGCAACATCAGCA	116
SlACS2	Solyc01g095080	TCACCAACCAACACAACATCC	ACTGACGAATTGAGGCGTGT	80
SlEIN2	Solyc10g077110	TCAAGGCAACATGACTCGGC	CCACATCCAGCTTCAGAGCA	102
SlActin	Solyc03g078400	ACCCTGTTCTCCTGACTGAGG	AGCCTGGATAGCAACATACATAGC	113

## Sheet: Table S2
Table S2. The correlation coefficients of Top 20 co-expressed genes with Solyc02g077790
Gene ID	Co-expression Score (Pearson r)	Predicted Pathway	PC1 Contribution (%)
Solyc01g108880	0.98	Cell wall metabolism	8.5
Solyc03g118060	0.97	Ethylene response	7.9
Solyc02g065260	0.96	Ripening regulation	7.8
Solyc10g083400	0.96	Stress signaling	7.5
Solyc08g066260	0.95	Transport	6.9
Solyc05g050010	0.94	Hormone signaling	6.7
Solyc12g070080	0.94	Transcription factor	6.4
Solyc12g019020	0.93	Photosynthesis	6.3
Solyc10g049230	0.93	Secondary metabolism	6.1
Solyc06g065910	0.92	Oxidative stress	6
Solyc02g063250	0.92	Hormone crosstalk	5.9
Solyc02g077790	1	Target gene	9.1
Solyc05g015680	0.91	Cell expansion	5.8
Solyc03g112040	0.91	ABA signaling	5.7
Solyc01g108740	0.9	Cell division	5.5
Solyc01g108730	0.9	Signal transduction	5.3
Solyc00g144470	0.89	Flavonoid biosynthesis	5.2
Solyc10g083880	0.89	Protein turnover	5
Solyc08g066220	0.88	Heat stress response	4.9
Solyc06g083480	0.88	Unknown	4.5

## Sheet: Table S3
Table S3. GO and KEGG enrichment results for Solyc02g077790 co-expressed gene set
Term	Category	FDR	Fold Enrichment	Genes
Phenylpropanoid biosynthesis	GO:BP	0.00012	4.8	6
Flavonoid glucuronidation	GO:BP	0.0035	6.2	4
Lipid metabolic process	GO:BP	0.0078	3.9	5
Oxidoreductase activity	GO:MF	0.01	4.3	6
Transferase activity	GO:MF	0.02	3.5	5
Apoplast	GO:CC	0.025	5.1	3
Endoplasmic reticulum	GO:CC	0.03	3.9	3
Flavonoid biosynthesis	KEGG	0.008	4.1	5
